# Supplementary material for: Assessment of Biodegradation Efficiency of Polychlorinated Biphenyls (PCBs) and Petroleum Hydrocarbons (TPH) in Soil Using Three Individual Bacterial Strains and Their Mixed Culture
Source: Molecules. 2020 Feb 6;25(3):709. doi: 10.3390/molecules25030709 (PMC7036857; doi:10.3390/molecules25030709)
Supplement: Supplementary file 1 [file molecules-25-00709-s001.zip]

Archive with 3 entries (2 files):
- molecules-697392-sup-proofed-2/
- molecules-697392-sup-proofed-2/Certificate of Analysis-Soil A.pdf
- molecules-697392-sup-proofed-2/Supplementary materials.pdf
